# Supplementary material for: Empirical Power and Sample Size Calculations for Cluster-Randomized and Cluster-Randomized Crossover Studies
Source: PLoS One. 2012 Apr 27;7(4):e35564. doi: 10.1371/journal.pone.0035564 (PMC3338707; doi:10.1371/journal.pone.0035564)
Supplement: Code S1 — The R code for all examples. (R) [file pone.0035564.s001.R]

## Code for examples in PLoS ONE manuscript:
## Empirical power and sample size calculations for cluster-randomized and cluster-randomized crossover studies
## examples 1, 2, and 4 by Nicholas G Reich
## example 3 by Jessica A Myers

## Please let us know if you have questions: nick [at] schoolph.umass.edu

library(clusterPower)

set.seed(17)

###############
## Example A ##
###############

p <- power.sim.poisson(n.sim=1000, effect.size=log(.75), alpha=.05,
		       n.clusters=10, n.periods=2, cluster.size=210,
		       btw.clust.var=.5, at.risk.params=10,
		       period.effect=log(.004), period.var=0,
		       estimation.function=fixed.effect.cluster.level)
p$power

###############
## Example B ##
###############

ns <- seq(150, 500, by=10)
clusts <- seq(2, 50, by=1)
power.seq1 <- rep(NA, length(clusts))
power.seq2 <- rep(NA, length(clusts))
for (i in 1:length(clusts)){
	p1 <- power.sim.poisson(n.sim=1000, effect.size=log(.75), alpha=.05,
		       n.clusters=clusts[i], n.periods=2, cluster.size=210,
		       btw.clust.var=.5, at.risk.params=10, verbose=FALSE,
		       period.effect=log(.004), period.var=0,
		       estimation.function=fixed.effect.cluster.level)
	p2 <- power.sim.poisson(n.sim=1000, effect.size=log(.75), alpha=.05,
		       n.clusters=clusts[i], n.periods=2, cluster.size=210,
		       btw.clust.var=.5, at.risk.params=10, verbose=FALSE,
		       period.effect=log(c(.004, .003)), period.var=0,
		       estimation.function=fixed.effect.cluster.level)
	power.seq1[i] <- p1$power
	power.seq2[i] <- p2$power
	print(paste("iteration", i, "complete ::", Sys.time()))
}

par(mar=c(5, 5, 2, 1))
plot(clusts, power.seq1, pch=19, xlim=c(0, 50), ylim=c(0,1), col="gray", cex=.5, bty="n", xlab="number of clusters", ylab="power")
lines(smooth.spline(clusts, power.seq1, spar=.7))
points(clusts, power.seq2, pch=21, xlim=c(0, 50), ylim=c(0,1), col="gray", cex=.5, bty="n", xlab="number of clusters", ylab="power")
lines(smooth.spline(clusts, power.seq2, spar=.7), lty=2)
abline(h=.8, col="gray", lty=2)

## display the minimum clusters needed for constant baseline scenario
clusts[min(which(power.seq1>=.8))]

## display the minimum clusters needed for changing baseline scenario
clusts[min(which(power.seq2>=.8))]

###############
## Example C ##
###############

es <- rep(c(.06, .08, .1), each = 5*3)
br <- rep(rep(c(.5,.6,.7), each = 5), 3)
ns <- rep(c(200, 400, 600, 800, 1000), 3*3)

powr <- numeric(length = length(ns))
for(i in 1:length(ns)) {
    or <- (br[i]+es[i])*(1-br[i])/(br[i]*(1-br[i]-es[i]))
    p.try <- power.sim.binomial(n.sim=500, effect.size=log(or), alpha=.05,
                                n.clusters=6, n.periods=1,
                                cluster.size=ns[i],
                                period.effect = br[i], period.var = 0,
                                btw.clust.var=.005, verbose=TRUE,
                                estimation.function=fixed.effect)
    powr[i] <- p.try$power
}

par(mar = c(4,4,1,1))
interaction.plot(ns, es, powr, legend = FALSE,
                 xlab = "Sample size per cluster", ylab = "Power",
                 las = 1, ylim = c(0,1), type = "b", pch = 1:3)
legend("bottomright", pch = 3:1, lty = 1:3,
       legend = c("0.1", "0.08", "0.06"),
       title = "Effect size")
abline(h=.8, col="gray", lty=2)


###############
## Example D ##
###############

## hejblum number of chest scan sample size computations
n.clusters <- 20
size <- 20
nsim <- 1000
bcv <- .01
at.risk <- 5 # avg number of days of mechanical ventilation: the paper shows 10 in table 3
baseline <- 1 # avg number of chest radiographs per day of mech. vent., see supplemental appendix 3
exD.crxo <- power.sim.poisson(n.sim=nsim, effect.size=log(.9), alpha=.05, n.clusters=n.clusters,
			      n.periods=2, cluster.size=size, btw.clust.var=bcv,
			      at.risk.params=at.risk, verbose=FALSE,
			      period.effect=log(baseline), period.var=0,
			      estimation.function=fixed.effect.cluster.level)
exD.crxo$power
exD.cr <- power.sim.poisson(n.sim=nsim, effect.size=log(.9), alpha=.05, n.clusters=n.clusters,
			    n.periods=1, cluster.size=size*2, btw.clust.var=bcv,
			    at.risk.params=at.risk, verbose=FALSE,
			    period.effect=log(baseline), period.var=0,
			    estimation.function=fixed.effect.cluster.level)
exD.cr$power
